# Supplementary material for: ﻿Oreocharisguangwushanensis, a new species of Gesneriaceae from Sichuan Province, China
Source: PhytoKeys. 2022 Jun 28;201:123–9. doi: 10.3897/phytokeys.201.77574 (PMC9849034; doi:10.3897/phytokeys.201.77574)
Supplement: XML Treatment for Oreocharis guangwushanensis [file phytokeys.201.77574-treatment1.xml]

<!DOCTYPE tp:taxon-treatment
  PUBLIC "-//TaxonX//DTD Taxonomic Treatment Publishing DTD v0 20100105//EN" "tax-treatment-NSO.dtd">
<tp:taxon-treatment xmlns:tp="http://www.plazi.org/taxpub"><tp:treatment-meta><kwd-group><label>Taxon classification</label><kwd>
              <named-content content-type="kingdom">Plantae</named-content>
            </kwd><kwd>
              <named-content content-type="order">Passeriformes</named-content>
            </kwd><kwd>
              <named-content content-type="family">Paramythiidae</named-content>
            </kwd></kwd-group><mixed-citation publication-type="journal"><person-group><name><surname>Li</surname><given-names>Zheng-Long</given-names></name><name><surname>Ma</surname><given-names>Hai-Jun</given-names></name><name><surname>Ye</surname><given-names>Zheng-Rong</given-names></name><name><surname>Meng</surname><given-names>De-Chang</given-names></name><name><surname>Wen</surname><given-names>Fang</given-names></name><name><surname>Hong</surname><given-names>Xin</given-names></name></person-group><article-title>﻿<italic><tp:taxon-name><tp:taxon-name-part taxon-name-part-type="genus" reg="Oreocharis">Oreocharis</tp:taxon-name-part><tp:taxon-name-part taxon-name-part-type="species" reg="guangwushanensis">guangwushanensis</tp:taxon-name-part></tp:taxon-name></italic>, a new species of <tp:taxon-name><tp:taxon-name-part taxon-name-part-type="family">Gesneriaceae</tp:taxon-name-part></tp:taxon-name> from Sichuan Province, China</article-title><source>PhytoKeys</source><day>28</day><month>06</month><year>2022</year><volume>201</volume><fpage>123</fpage><lpage>129</lpage><pub-id pub-id-type="doi">10.3897/phytokeys.201.77574</pub-id></mixed-citation></tp:treatment-meta><tp:nomenclature><label>﻿</label><tp:taxon-name>
            <object-id xmlns:xlink="http://www.w3.org/1999/xlink" content-type="arpha" xlink:type="simple">902AD065-BF4E-50AD-A47D-93F1EB99DCEA</object-id>
            <tp:taxon-name-part taxon-name-part-type="genus" reg="Oreocharis">Oreocharis</tp:taxon-name-part>
            <tp:taxon-name-part taxon-name-part-type="species" reg="guangwushanensis">guangwushanensis</tp:taxon-name-part>
            <object-id xmlns:xlink="http://www.w3.org/1999/xlink" content-type="ipni" xlink:type="simple">urn:lsid:ipni.org:names:77300515-1</object-id>
          </tp:taxon-name><tp:taxon-authority>Z.L.Li &amp; Xin Hong</tp:taxon-authority><tp:taxon-status xmlns:xlink="http://www.w3.org/1999/xlink" xlink:type="simple">sp.nov.</tp:taxon-status><xref ref-type="fig" rid="F1">Fig. 1</xref><xref ref-type="table" rid="T1">, Table 1</xref></tp:nomenclature><tp:treatment-sec sec-type="diagnosis" id="SECID0EPIAC"><title>Diagnosis.</title><p><italic><tp:taxon-name><tp:taxon-name-part taxon-name-part-type="genus" reg="Oreocharis">Oreocharis</tp:taxon-name-part><tp:taxon-name-part taxon-name-part-type="species" reg="guangwushanensis">guangwushanensis</tp:taxon-name-part></tp:taxon-name></italic> morphologically resembles <italic><tp:taxon-name><tp:taxon-name-part taxon-name-part-type="genus" reg="Oreocharis">O.</tp:taxon-name-part><tp:taxon-name-part taxon-name-part-type="species" reg="ronganensis">ronganensis</tp:taxon-name-part></tp:taxon-name></italic> and <italic><tp:taxon-name><tp:taxon-name-part taxon-name-part-type="genus" reg="Oreocharis">O.</tp:taxon-name-part><tp:taxon-name-part taxon-name-part-type="species" reg="reticuliflora">reticuliflora</tp:taxon-name-part></tp:taxon-name></italic>. The new species is vegetatively similar to <italic><tp:taxon-name><tp:taxon-name-part taxon-name-part-type="genus" reg="Oreocharis">O.</tp:taxon-name-part><tp:taxon-name-part taxon-name-part-type="species" reg="ronganensis">ronganensis</tp:taxon-name-part></tp:taxon-name></italic>, but it differs from the latter in that the adaxial lip is 2-lobed to or above the middle (<italic>vs.</italic> lobed to near base), ovary with white pubescence (<italic>vs.</italic> glabrous), anthers in pairs (<italic>vs.</italic> anthers free), shorter tube (9–14 mm <italic>vs.</italic> 20 mm), shorter pistil (5 mm <italic>vs.</italic>12–15 mm) and filaments strongly twisted and bent at the top (<italic>vs.</italic> linear, straight). The new species resembles <italic><tp:taxon-name><tp:taxon-name-part taxon-name-part-type="genus" reg="Oreocharis">O.</tp:taxon-name-part><tp:taxon-name-part taxon-name-part-type="species" reg="reticuliflora">reticuliflora</tp:taxon-name-part></tp:taxon-name></italic> in habit, flower tube and the shape of the calyx, but differs by its pink limbs (<italic>vs.</italic> limbs with a network of violet stripes), filaments strongly twisted and bent at the top (<italic>vs.</italic> linear, straight), anthers in pairs (<italic>vs.</italic> anthers free), ovary with white pubescence (<italic>vs.</italic> glandular-pubescence) and shorter pistil (5 mm <italic>vs.</italic> 10–12 mm).</p><fig id="F1" position="float" orientation="portrait"><object-id xmlns:xlink="http://www.w3.org/1999/xlink" content-type="doi" xlink:type="simple">10.3897/phytokeys.201.77574.figure1</object-id><object-id xmlns:xlink="http://www.w3.org/1999/xlink" content-type="arpha" xlink:type="simple">940C60EC-5A3F-576A-8370-39C608910200</object-id><label>Figure 1.</label><caption><p><italic><tp:taxon-name><tp:taxon-name-part taxon-name-part-type="genus" reg="Oreocharis">Oreocharis</tp:taxon-name-part><tp:taxon-name-part taxon-name-part-type="species" reg="guangwushanensis">guangwushanensis</tp:taxon-name-part></tp:taxon-name></italic> Z.L.Li &amp; Xin Hong <bold>A</bold> flowering plants in natural habitat <bold>B</bold> plant with pair-flowered cymes <bold>C</bold> corolla front view <bold>D</bold> opened corolla <bold>E</bold> dissected calyx lobes, outside brown with rusty strigose indumentum (3 left), inside green with brown pilose indumentum on margins (2 right) <bold>F</bold> peduncle, pedicel and young lateral branch <bold>G</bold> leaves (left: adaxial surface, right: abaxial surface) <bold>H</bold> capsule <bold>I</bold> immature pistil <bold>J</bold> immature pistil with calyx <bold>K</bold> mature pistil with calyx.</p></caption><graphic xmlns:xlink="http://www.w3.org/1999/xlink" xlink:href="phytokeys-201-123_article-77574__-g001.jpg" position="float" orientation="portrait" xlink:type="simple" id="oo_706537.jpg"><uri content-type="original_file" xlink:type="simple">https://binary.pensoft.net/fig/706537</uri></graphic></fig></tp:treatment-sec><tp:treatment-sec sec-type="material" id="SECID0EQMAC"><title>Type.</title><p>China. Sichuan province: Guangwushan Provincial Nature Reserve, <named-content xmlns:xlink="http://www.w3.org/1999/xlink" content-type="dwc:verbatimCoordinates" xlink:type="simple"><named-content content-type="geo-json" specific-use="{&#34;type&#34;:&#34;Point&#34;,&#34;coordinates&#34;:[106.750000,32.650000]}" id="NCID0EZMAC" xlink:type="simple">32°39'N, 106°45'E</named-content></named-content>, 988 m a.s.l., growing on limestone cliffs near a river, 31 July 2020, flowering and fruiting, Hai Jun Ma, <italic>MHJ 21073102</italic> (holotype: IBK; isotype: AHU).</p><table-wrap id="T1" position="float" orientation="portrait"><label>Table 1.</label><caption><p>Diagnostic character differences between <italic><tp:taxon-name><tp:taxon-name-part taxon-name-part-type="genus" reg="Oreocharis">Oreocharis</tp:taxon-name-part><tp:taxon-name-part taxon-name-part-type="species" reg="guangwushanensis">guangwushanensis</tp:taxon-name-part></tp:taxon-name></italic> and its morphologically close relatives <italic><tp:taxon-name><tp:taxon-name-part taxon-name-part-type="genus" reg="Oreocharis">O.</tp:taxon-name-part><tp:taxon-name-part taxon-name-part-type="species" reg="ronganensis">ronganensis</tp:taxon-name-part></tp:taxon-name></italic> and <italic><tp:taxon-name><tp:taxon-name-part taxon-name-part-type="genus" reg="Oreocharis">O.</tp:taxon-name-part><tp:taxon-name-part taxon-name-part-type="species" reg="reticuliflora">reticuliflora</tp:taxon-name-part></tp:taxon-name></italic>.</p></caption><table id="TID0EYBAG" rules="all"><tbody><tr><th rowspan="1" colspan="1">Character</th><th rowspan="1" colspan="1"><italic><tp:taxon-name><tp:taxon-name-part taxon-name-part-type="genus" reg="Oreocharis">O.</tp:taxon-name-part><tp:taxon-name-part taxon-name-part-type="species" reg="guangwushanensis">guangwushanensis</tp:taxon-name-part></tp:taxon-name></italic> Z.L.Li &amp; Xin Hong</th><th rowspan="1" colspan="1"><italic><tp:taxon-name><tp:taxon-name-part taxon-name-part-type="genus" reg="Oreocharis">O.</tp:taxon-name-part><tp:taxon-name-part taxon-name-part-type="species" reg="ronganensis">ronganensis</tp:taxon-name-part></tp:taxon-name></italic> (K.Y.Pan) Mich.Möller &amp; A.Weber</th><th rowspan="1" colspan="1"><italic><tp:taxon-name><tp:taxon-name-part taxon-name-part-type="genus" reg="Oreocharis">O.</tp:taxon-name-part><tp:taxon-name-part taxon-name-part-type="species" reg="reticuliflora">reticuliflora</tp:taxon-name-part></tp:taxon-name></italic> Li H. Yang &amp; X.Z.</th></tr><tr><td rowspan="1" colspan="1">
                    <bold>Cymes</bold>
                  </td><td rowspan="1" colspan="1">1–3 (–6)-flowered</td><td rowspan="1" colspan="1">4–10-flowered</td><td rowspan="1" colspan="1">4–14 (–22)-flowered</td></tr><tr><td rowspan="1" colspan="1">
                    <bold>Tube</bold>
                  </td><td rowspan="1" colspan="1">9–14 mm long</td><td rowspan="1" colspan="1">ca. 20 mm long</td><td rowspan="1" colspan="1">12–15 cm long;</td></tr><tr><td rowspan="1" colspan="1">
                    <bold>Corolla</bold>
                  </td><td rowspan="1" colspan="1">corolla pink, with a single stripe in the middle of lower lobes</td><td rowspan="1" colspan="1">corolla pink, without stripes</td><td rowspan="1" colspan="1">corolla blue-purple, with a network of violet stripes on each lobe</td></tr><tr><td rowspan="1" colspan="1">
                    <bold>Adaxial lip 2-lobed</bold>
                  </td><td rowspan="1" colspan="1">adaxial lip 2-lobed to or above the middle</td><td rowspan="1" colspan="1">adaxial lip lobed to near base</td><td rowspan="1" colspan="1">adaxial lip lobed to near base</td></tr><tr><td rowspan="1" colspan="1">
                    <bold>Filament attachment</bold>
                  </td><td rowspan="1" colspan="1">2 mm from corolla base</td><td rowspan="1" colspan="1">8–10 mm from corolla base</td><td rowspan="1" colspan="1">6–8 mm from corolla base</td></tr><tr><td rowspan="1" colspan="1">
                    <bold>Stamens and anthers</bold>
                  </td><td rowspan="1" colspan="1">filaments strongly twisted and bent at the top, anthers in pairs</td><td rowspan="1" colspan="1">filaments linear, anthers free</td><td rowspan="1" colspan="1">filaments linear, anthers free</td></tr><tr><td rowspan="1" colspan="1">
                    <bold>Ovary</bold>
                  </td><td rowspan="1" colspan="1">white pubescent</td><td rowspan="1" colspan="1">glabrous</td><td rowspan="1" colspan="1">glandular-pubescent</td></tr><tr><td rowspan="1" colspan="1">
                    <bold>Pistil at maturity</bold>
                  </td><td rowspan="1" colspan="1">6–7 mm long</td><td rowspan="1" colspan="1">12–15 mm long</td><td rowspan="1" colspan="1">10–12 mm long</td></tr></tbody></table></table-wrap></tp:treatment-sec><tp:treatment-sec sec-type="description" id="SECID0EAEAE"><title>Description.</title><p>Perennial herb. <bold><italic>Leaves</italic></bold> basal, spirally arranged; petiole 2–10 cm long, densely brown pilose and pubescent; lamina thick herbaceous, oblong to lanceolate, 4–8 × 1.6–5 cm, base slightly asymmetrical, wedge-shaped to round, margin serrate, apex obtuse to acute, concave adaxially, dark green, densely brown pubescent; prominent abaxially, light green, densely pubescent, sparsely rust-brown long pilose; ca. 5–6 pairs of lateral veins on each side of the mid rib. <bold><italic>Cymes</italic></bold> 1–3, axillary, pair-flowered, 1–3 branches, 1–3 (–8) flowers; peduncles 4–10 cm long, densely rusty glandular-puberulent and sparsely strigillose; bracts 2, opposite, lanceolate, ca. 4 × 0.9 mm, densely brown pilose. Pedicel 1.5–5 cm long, densely rust-brown pilose and pubescent. Calyx 5-lobed to base, narrowly lanceolate, apex acute, ca. 5 × 0.9 mm, outside brown with brown strigose indumentum, inside green, brown pilose, most densely on the margins. <bold><italic>Corolla</italic></bold>, pink, 1.8–2.6 cm long, densely glandular pubescent on both sides; tube cylindrical, constricted at the throat, slightly upwards curved, 9–14 mm long, 3 mm in diameter at the mouth; limb distinctly 2-lipped; adaxial lip 2-lobed to or above the middle, lobes 2 mm long, apex suborbicular, curving left and right, red stripe in the middle of the two fused upper lobes; abaxial lip 3-lobed to the base, lobes 6 mm long, oblong, with a red line in the middle of the lobes. <bold><italic>Stamens</italic></bold> 4, in pairs, glabrous, adnate to ca. 1–2 mm above the corolla base; filaments 5–7 mm long, strongly twisted and bent at the top, bent close to 270°, hooked, with white glands at the base, filaments of anterior pair 5–6 mm long, of posterior pair 6–7 mm long. Anthers yellow, ca. 0.8 mm long, fused by their entire adaxial surfaces. Staminode 1, linear, ca. 3 mm long, top slightly enlarged, adnate to ca. 2 mm above the corolla base; disc ring-like, about 1.5 mm high, with repand margin. <bold><italic>Pistil</italic></bold> mature ca. 6–7 mm long, at flower opening immature ca. 4.5 mm long, ovary linear-oblong, 2 mm long, reddish-brown, densely white pubescent. Style at pistil maturity ca. 1 mm long, densely pilose. Mature stigma with 2 lobes ca. 0.6 mm long, light green; <bold><italic>Capsule</italic></bold> brownish-red, ca. 2–2.5 cm × 0.2–0.3 cm, sparsely pubescent, narrowly oblong.</p></tp:treatment-sec><tp:treatment-sec sec-type="phenology" id="SECID0EYEAE"><title>Phenology.</title><p>Flowering from May to July, fruiting from June to August.</p></tp:treatment-sec><tp:treatment-sec sec-type="etymology" id="SECID0E4EAE"><title>Etymology.</title><p>The specific epithet is derived from the type locality, Guangwushan Provincial Nature Reserve, Sichuan province, China.</p></tp:treatment-sec><tp:treatment-sec sec-type="Vernacular name" id="SECID0ECFAE"><title>Vernacular name.</title><p>Guāng Wù Shān Mǎ Líng Jù Tái (Chinese pronunciation); 光雾山马铃苣苔 (Chinese name).</p></tp:treatment-sec><tp:treatment-sec sec-type="distribution" id="SECID0EHFAE"><title>Distribution and habitat.</title><p>The new species has so far been found only in the type locality, Guangwushan Provincial Nature Reserve, Sichuan province, China. In the nature reserve, the average temperature is 16.2 °C, while the average annual precipitation has been calculated as ca. 1200 mm. The forest where <italic><tp:taxon-name><tp:taxon-name-part taxon-name-part-type="genus" reg="Oreocharis">O.</tp:taxon-name-part><tp:taxon-name-part taxon-name-part-type="species" reg="guangwushanensis">guangwushanensis</tp:taxon-name-part></tp:taxon-name></italic> occurs is a monsoon evergreen broad-leaved forest.</p></tp:treatment-sec><tp:treatment-sec sec-type="Preliminary conservation assessment" id="SECID0EYFAE"><title>Preliminary conservation assessment.</title><p>Currently, the new species has been observed only from the type locality. After two years of careful investigation, only two small populations of <italic><tp:taxon-name><tp:taxon-name-part taxon-name-part-type="genus" reg="Oreocharis">O.</tp:taxon-name-part><tp:taxon-name-part taxon-name-part-type="species" reg="guangwushanensis">guangwushanensis</tp:taxon-name-part></tp:taxon-name></italic> have been found. They are less than 200 m apart. In total, ca. 200 mature individuals were present within 4 km<sup>2</sup> (AOO). One population of no more than 40 individuals was growing at a higher altitude of 1124 m on a boulder near a road; the other population on a limestone wall at lower altitude 988 m by a river, close to the scenic area of the Guangwushan Provincial Nature Reserve which attracts many visitors. The locations of both populations are easily accessible and frequently passed by tourists, and thus, the number of individuals is likely to be detrimentally affected. The natural habitat could be disturbed or changed by human activities such as road expansion and other building construction. Following the IUCN Red List Categories and Criteria (<xref ref-type="bibr" rid="B9">IUCN 2019</xref>), the new species is provisionally assessed as Critically Endangered [<abbrev xmlns:xlink="http://www.w3.org/1999/xlink" xlink:title="Critically Endangered" id="ABBRID0EPGAE" xlink:type="simple">CR</abbrev> B2ab(iii)].</p></tp:treatment-sec><ref-list><ref id="B9"><mixed-citation xmlns:xlink="http://www.w3.org/1999/xlink" xlink:type="simple">IUCN (<year>2019</year>) Guidelines for Using the IUCN Red List Categories and Criteria. Ver. 14. Prepared by the Standards and Petitions Subcommittee of the IUCN Species Survival Commission. <ext-link xlink:type="simple" ext-link-type="uri" xlink:href="http://cmsdocs.s3.amazonaws.com/RedListGuidelines.pdf">http://cmsdocs.s3.amazonaws.com/RedListGuidelines.pdf</ext-link></mixed-citation></ref></ref-list></tp:taxon-treatment>
